# Supplementary material for: Saprotrophic Wood Decay Ability and Plant Cell Wall Degrading Enzyme System of the White Rot Fungus Crucibulum laeve: Secretome, Metabolome and Genome Investigations
Source: J Fungi (Basel). 2024 Dec 31;11(1):21. doi: 10.3390/jof11010021 (PMC11766592; doi:10.3390/jof11010021)
Supplement: Supplementary file 1 [file jof-11-00021-s001.zip]

Archive with 6 entries (6 files):
- Supplementary Figure S1.pdf
- Supplementary Figure S2.pdf
- Supplementary Figure S3.pdf
- Supplementary Figure_S4-S7.pdf
- Supplementary Table S1-S4.pdf
- Supplementary Table S5.xlsx
