# Supplementary material for: Saprotrophic Wood Decay Ability and Plant Cell Wall Degrading Enzyme System of the White Rot Fungus Crucibulum laeve: Secretome, Metabolome and Genome Investigations
Source: J Fungi (Basel). 2024 Dec 31;11(1):21. doi: 10.3390/jof11010021 (PMC11766592; doi:10.3390/jof11010021)
Supplement: Supplementary file 1 [file jof-11-00021-s001.zip › Supplementary Table S5.xlsx]

## Sheet: Supplementary TableS5
Supplementary Table S5. The predicted sugar metabolic pathways and corresponding genes in Crucibulum laeve genome based on KEGG pathway mapping.
put. means putative genes.
Pathways	Reactions	Enzyme description	EC number	Gene name	C. laeve	No.
Glycolysis pathway	D-glucopyranose ---> D-glucopyranose 6-phosphate	Hexokinase	2.7.1.1	hxk1	jgi|Crula1|693963|fgenesh1_kg.146_#_12_#_Locus602v2rpkm78.60	2
		Hexokinase	2.7.1.1	put.	jgi|Crula1|695554|fgenesh1_pm.2_#_160
	D-glucopyranose 6-phosphate ---> b-D-fructofuranose 6-phosphate	Glucose 6-phosphate isomerase	5.3.1.9	pgi1	jgi|Crula1|727801|gm1.10601_g	1
	b-D-fructofuranose 6-phosphate ---> b-D-fructose 1,6-bisphosphate	Phosphofructokinase	2.7.1.11	pfk1	jgi|Crula1|628226|estExt_Genewise1.C_8_t20115	1
	b-D-fructose 1,6-bisphosphate ---> b-D-fructofuranose 6-phosphate	D-fructose 1,6-phosphatase	3.1.3.11	fbp1	jgi|Crula1|282597|CE282596_2189	2
				fbp1	jgi|Crula1|661879|fgenesh1_pg.2_#_115
	b-D-fructose 1,6-bisphosphate ---> Glycerone phosphate + D-glyceraldehyde 3-phosphate	Fructose-bisphosphate aldolase	4.1.2.13	put.	jgi|Crula1|601253|e_gw1.7.689.1	4
				put.	jgi|Crula1|651420|estExt_Genewise1Plus.C_14_t10232
				fba1	jgi|Crula1|678368|fgenesh1_kg.5_#_436_#_Locus671v2rpkm64.49
				fba1	jgi|Crula1|688691|fgenesh1_kg.36_#_47_#_Locus671v2rpkm64.49
	Glycerone phosphate ---> D-glyceraldehyde 3-phosphate	Triphosphate isomerase	5.3.1.1	tpi1	jgi|Crula1|687115|fgenesh1_kg.26_#_162_#_Locus532v1rpkm213.71	1
	D-glyceraldehyde 3-phosphate ---> 1,3-phospho-D-glyceroyl-phosphate	Glyceraldehyde 3-phosphate dehydrogenase	1.2.1.12	gpd	jgi|Crula1|654190|estExt_Genewise1Plus.C_240039	2
				gpd	jgi|Crula1|686514|fgenesh1_kg.24_#_45_#_Locus46v1rpkm2405.59
	1,3-phospho-D-glyceroyl-phosphate ---> 3-phospho-D-glyceroyl	Phosphoglycerate kinase	2.7.2.3	pgk1	jgi|Crula1|597151|e_gw1.3.1335.1	1
	3-phospho-D-glyceroyl <---> 2-phospho-D-glyceroyl	Phosphoglycerate mutase	5.4.2.12	put.	jgi|Crula1|634693|estExt_Genewise1.C_290091	2
				put.	jgi|Crula1|272093|CE272092_243
	2-phospho-D-glyceroyl ---> phosphoenolpyruvate		4.2.1.11	eno1	jgi|Crula1|710367|estExt_fgenesh1_pg.C_40184	2
		Enolase		eno1	jgi|Crula1|677570|fgenesh1_kg.4_#_371_#_Locus461v1rpkm253.28
	phosphoenolpyruvate ---> pyruvate		2.7.1.40	pki1	jgi|Crula1|630964|estExt_Genewise1.C_14_t10297	2
		Pyruvate kinase		pki1	jgi|Crula1|679187|fgenesh1_kg.6_#_657_#_Locus1612v1rpkm64.31
Pentose phosphate pathway	D-glucopyranose 6-phosphate ---> 6-phospho D-glucono-1,5-lactone	Glucose 6-phosphate dehydrogenase	1.1.1.49	zwf1	jgi|Crula1|675099|fgenesh1_kg.2_#_845_#_Locus1375v1rpkm75.62	1
	6-phospho D-glucono-1,5-lactone ---> D-gluconate 6-phosphate	6-phosphogluconolactonase	3.1.1.31	sol1	jgi|Crula1|415946|CE415945_4604	1
	D-gluconate 6-phosphate ---> D-ribulose 5-phosphate	6-phosphogluconate dehydrogenase	1.1.1.44	gnd1	jgi|Crula1|678650|fgenesh1_kg.6_#_120_#_Locus441v1rpkm267.56	1
	D-ribulose 5-phosphate ---> D-xylulose 5-phosphate	Ribulose-phosphate 3-epimerase	5.1.3.1	rpe1	jgi|Crula1|679183|fgenesh1_kg.6_#_653_#_Locus2170v1rpkm47.00	2
				put.	jgi|Crula1|625146|estExt_Genewise1.C_4_t20200
	D-ribulose 5-phosphate ---> D-ribose 5-phosphate	Ribose 5-phosphate isomerase	5.3.1.6	rki1	jgi|Crula1|653424|estExt_Genewise1Plus.C_210324	1
	D-ribose 5-phosphate + D-xylulose 5-phosphate ---> D-sedoheptulose 7-phosphate + D-glyceraldehyde 3-phosphate	Transketolase	2.2.1.1	tkl1	jgi|Crula1|703242|estExt_fgenesh1_pm.C_30344	1
	D-sedoheptulose 7-phosphate + D-glyceraldehyde 3-phosphate ---> b-D-fructofuranose 6-phosphate+ D-erythrose 4-phosphate	Transaldolase	2.2.1.2	put.	jgi|Crula1|720417|gm1.3217_g	4
				put.	jgi|Crula1|773456|MIX33226_1_15
				put.	jgi|Crula1|687048|fgenesh1_kg.26_#_95_#_Locus383v1rpkm322.55
				put.	jgi|Crula1|687072|fgenesh1_kg.26_#_119_#_Locus2345v1rpkm43.38
	D-erythrose 4-phosphate + D-xylulose 5-phosphate ---> D-glyceraldehyde 3-phosphate + b-D-fructofuranose 6-phosphate	Transketolase	2.2.1.1	tkl1	jgi|Crula1|703242|estExt_fgenesh1_pm.C_30344	1
	D-xylulose 5-phosphate + formaldehyde ---> D-glyceraldehyde 3-phosphate + Dihydroxyacetone	Transketolase	2.2.1.3		\	0
	D-ribose ---> D-ribose 5-phosphate	Ribokinase	2.7.1.15	rbk1	jgi|Crula1|131878|CE131877_1918	1
	D-ribulose ---> D-ribulose 5-phosphate	Ribulokinase	2.7.1.47	rbt	\	0
Pentose catabolic pathway	L-arabinopyranose ---> L-arabinitol	NADPH-dependent L-arabinose reductase	1.1.1.21	lar	\	0
		D-xylose reductase		xyr	\
		D-xylose reductase		xyr	\
	L-arabinitol ---> L-xylulose	L-arabitol-4-dehydrogenase	1.1.1.12	lad	\	0
		Sorbitol dehydrogenase		sdh	\
		Xylitol dehydrogenase		xdh	\
	L-xylulose ---> xylitol	L-xylulose reductases	1.1.1.10	lxr	\	0
				lxr	\
	D-xylose ---> xylitol	NADPH-dependent L-arabinose reductase	1.1.1.307	put.	jgi|Crula1|686202|fgenesh1_kg.22_#_335_#_Locus5135v1rpkm15.40	1
	xylitol ---> D-xylulose	Xylitol dehydrogenase	1.1.1.9	put.	jgi|Crula1|674960|fgenesh1_kg.2_#_706_#_Locus993v1rpkm106.18	2
				put.	jgi|Crula1|702497|estExt_fgenesh1_pm.C_2_t10144
	D-xylulose ---> D-xylulose 5-phosphate	D-xylulose kinase	2.7.1.17	put.	jgi|Crula1|607042|e_gw1.17.234.1	3
				xkiA	jgi|Crula1|681390|fgenesh1_kg.9_#_407_#_Locus2155v1rpkm47.47
				put.	jgi|Crula1|716108|estExt_fgenesh1_pg.C_690002
Mannose metabolism	D-manopyranose ---> D-manopyranose 6-phosphate	Hexokinase	2.7.1.7	hxk	\	0
	b-D-fructofuranose 6-phosphate <--> D-manopyranose 6-phosphate	Mannose 6-phosphate isomerase	5.3.1.8	pmi1	jgi|Crula1|685295|fgenesh1_kg.19_#_147_#_Locus1199v2rpkm23.83	1
	D-manopyranose 6-phosphate ---> a-D-mannose 1-phosphate	Phosphomannomutase	5.4.2.8	pmm1	jgi|Crula1|603849|e_gw1.10.744.1	2
				pmm1	jgi|Crula1|681740|fgenesh1_kg.10_#_126_#_Locus2931v1rpkm33.27
	a-D-mannose 1-phosphate ---> GDP-a-D-mannose	Guanylyltransferase	2.7.7.13	put.	jgi|Crula1|593792|e_gw1.1.1484.1	1
L-rhamnose metabolism	L-rhamnopyranose ---> L-rhamnofuranose		spontaneous		\	0
	L-rhamnofuranose ---> L-rhamnono-1,4-lactone	NADH-dependent L-rhamnose-1-dehydrogenase	1.1.1.173	put.	jgi|Crula1|429992|CE429991_438	1
	L-rhamnono-1,4-lactone ---> L-rhamnonate	L-rhamnonic acid lactonase	3.1.1.65	lrl	\	0
	L-rhamnonate ---> 2-dehydro-3-deoxy-L-rhamnonate	L-rhamnonate dehydratase	4.2.1.90	put.	jgi|Crula1|652504|estExt_Genewise1Plus.C_180032	1
	2-dehydro-3-deoxy-L-rhamnonate ---> pyruvate	2-keto-3-deoxy-L-rhamnonate aldolase	4.1.2.53	lka	\	0
#D-galactose
Leloir	b-D-galactopyranose ---> a-D-galactopyranose		5.1.3.3	gal10	jgi|Crula1|719996|gm1.2796_g	5
				put.	jgi|Crula1|724338|gm1.7138_g
		Galactose mutarotase (aldose 1-epimerase)		put.	jgi|Crula1|725324|gm1.8124_g
				put.	jgi|Crula1|178076|CE178075_92
				put.	jgi|Crula1|633644|estExt_Genewise1.C_230246
	a-D-galactopyranose ---> a-D-galactose 1-phosphate	Galactokinase	2.7.1.6	gal1	jgi|Crula1|686299|fgenesh1_kg.23_#_70_#_Locus3984v1rpkm22.63	1
	a-D-galactose 1-phosphate ---> a-D-glucopyranose 1-phosphate	D-galactose-1-phosphate uridylyl transferase	2.7.7.12	gal7	jgi|Crula1|597524|e_gw1.3.387.1	1
	a-D-glucopyranose 1-phosphate ---> D-glucopyranose 6-phosphate	Phosphoglucomutase	5.4.2.2	put.	jgi|Crula1|624115|estExt_Genewise1.C_3_t20300	2
				put.	jgi|Crula1|665066|fgenesh1_pg.9_#_169
	UDP-a-D-glucose <--> UDP-a-D-galactose	UDP-galactose 4-epimerase	5.1.3.2	gal10	jgi|Crula1|719996|gm1.2796_g	1
Non-phosphorylated DeLey-Doudoroff pathway	D-galactopyranose ---> D-galactono-1,4-lactone	D-galactose dehydrogenase	1.1.1.48		\	0
	D-galactono-1,4-lactone ---> D-galactonate	Gamma 1,4 lactonase	3.1.1.25		\	0
	D-galactonate ---> 2-dehydro-3-deoxy-D-galactonate	D-galactonate dehydratase	4.2.1.6	put.	jgi|Crula1|617252|e_gw1.89.51.1	1
	2-dehydro-3-deoxy-D-galactonate ---> pyruvate + D-glyceraldehyde	Aldolase	4.1.2.51		\	0
	D-glyceraldehyde ---> D-glyceraldehyde 3-phosphate	Dihydroxyacetone kinase	2.7.1.28	dakA	jgi|Crula1|656110|estExt_Genewise1Plus.C_370116	2
				put.	jgi|Crula1|681348|fgenesh1_kg.9_#_365_#_Locus1070v1rpkm98.55
The oxidoreductive pathway	D-galactopyranose ---> galactitol	NADPH-dependent L-arabinose reductase	1.1.1.21	lar	\	0
		D-xylose reductase		xyr	\
		D-xylose reductase		xyr	\
				put. xyr/lar	\
	galactitol ---> L-xylo-3-hexulose	Galactitol dehydrogenase	1.1.1.-	lad	\	0
	L-xylo-3-hexulose ---> D-sorbitol	L-xylo-3-hexulose reductase	1.1.1.-	xhr	\	0
	D-sorbitol ---> keto-D-fructose	Sorbitol dehydrogenase	1.1.1.14	put.	jgi|Crula1|674960|fgenesh1_kg.2_#_706_#_Locus993v1rpkm106.18	3
				put.	jgi|Crula1|681239|fgenesh1_kg.9_#_256_#_Locus2341v2rpkm29.32
				put.	jgi|Crula1|684079|fgenesh1_kg.15_#_189_#_Locus5090v1rpkm15.62
	keto-D-fructose ---> b-D-fructofuranose		spontaneous		\	0
	b-D-fructofuranose ---> b-D-fructofuranose 6-phosphate	Hexokinase	2.7.1.4	hxk	\	1
				put. hxk	\
D-galacturonic acid	D-galactopyranuronate ---> aldehydo-D-galacturonate		spontaneous		\	0
	aldehydo-D-galacturonate ---> aldehydo-L-galactonate	D-galacturonic acid reductase	1.1.1.365	gaa1	jgi|Crula1|644100|estExt_Genewise1Plus.C_3_t10212	1
	aldehydo-L-galactonate ---> 2-dehydro-3-deoxy-L-galactonate	L-galactonate dehydratase	4.2.1.146	put.	jgi|Crula1|652239|estExt_Genewise1Plus.C_160203	1
	2-dehydro-3-deoxy-L-galactonate ---> L-glyceraldehyde	2-keto-3-deoxy-L-galactonate aldolase	4.1.2.54	put.	jgi|Crula1|676329|fgenesh1_kg.3_#_394_#_Locus220v2rpkm366.44	1
	L-glyceraldehyde ---> glycerol	L-glyceraldehyde reductase	1.1.1.372	put.	jgi|Crula1|661615|fgenesh1_pg.1_#_783	1
Glycerol	glycerol ---> sn-glycerol 3-phosphate	Glycerol kinase	2.7.1.30	gut1	jgi|Crula1|603321|e_gw1.9.644.1	1
	sn-glycerol 3-phosphate ---> dihydroxyacetone phosphate	Glycerol 3-phosphate dehydrogenase	1.1.5.3	gut2	jgi|Crula1|376824|CE376823_394	6
				gut2	jgi|Crula1|613977|e_gw1.46.18.1
				gut2	jgi|Crula1|657207|estExt_Genewise1Plus.C_470083
				gut2	jgi|Crula1|700512|fgenesh1_pm.46_#_10
				gut2	jgi|Crula1|726918|gm1.9718_g
				gut2	jgi|Crula1|739759|estExt_Genemark1.C_1150005
	dihydroxyacetone phosphate ---> sn-glycerol 3-phosphate	Glycerol 3-phosphate dehydrogenase	1.1.1.8	gfd	\	0
				gfd	\
	sn-glycerol 3-phosphate ---> glycerol	Glycerol 1-phosphatase	3.1.3.21	gpp	\	0
				gpp	\
	glycerol ---> dihydroxyacetone	Glycerol dehydrogenase	1.1.1.156	put.	jgi|Crula1|679558|fgenesh1_kg.7_#_127_#_Locus6027v1rpkm11.37	5
				put.	jgi|Crula1|689598|fgenesh1_kg.42_#_20_#_Locus614v1rpkm181.24
				put.	jgi|Crula1|736863|estExt_Genemark1.C_240032
				put.	jgi|Crula1|126861|CE126860_8170
				put.	jgi|Crula1|672987|fgenesh1_kg.1_#_773_#_Locus4006v2rpkm4.16
	dihydroxyacetone ---> dihydroxyacetone phosphate	Dihydroxyacetone kinase	2.7.1.29	put.	jgi|Crula1|681348|fgenesh1_kg.9_#_365_#_Locus1070v1rpkm98.55	2
				dak2	jgi|Crula1|656110|estExt_Genewise1Plus.C_370116
D-gluconate degradation	b-D-glucopyranose ---> D-glucono-1,5-lactone	Glucose oxidase	1.1.3.4	goxC	\	0
	D-glucono-1,5-lactone ---> D-gluconate		3.1.1.17	put.	jgi|Crula1|585375|gw1.288.2.1	8
		D-glucono-1,5-lactone lactonodehydrolase or gluconolactonase		put.	jgi|Crula1|685847|fgenesh1_kg.21_#_193_#_Locus1146v2rpkm14.70
				put.	jgi|Crula1|700975|fgenesh1_pm.69_#_7
				put.	jgi|Crula1|714524|estExt_fgenesh1_pg.C_300008
				put.	jgi|Crula1|728182|gm1.10982_g
				put.	jgi|Crula1|739062|estExt_Genemark1.C_690016
				put.	jgi|Crula1|739073|estExt_Genemark1.C_690030
				put.	jgi|Crula1|759168|MIX18938_1_22
	D-gluconate ---> 2-dehydro-3-deoxy-D-gluconate	L-galactonic acid dehydratase	4.2.1.140	gaa	\	0
	2-dehydro-3-deoxy-D-gluconate ---> D-glyceraldehyde + pyruvate	2-dehydro-3-deoxy-D-gluconate D-glyceraldehyde-lyase	4.1.2.51		\	0
	D-gluconate ---> D-gluconate 6-phosphate	Gluconate kinase	2.7.1.12	put.	jgi|Crula1|672502|fgenesh1_kg.1_#_288_#_Locus4340v1rpkm20.25	1
TCA	pyruvate + hydrogencarbonate + ATP ---> oxaloacetate + ADP +phosphate + H+	Pyruvate carboxylase	6.4.1.1	pyc1	jgi|Crula1|681621|fgenesh1_kg.10_#_7_#_Locus911v1rpkm118.10	2
				put.	jgi|Crula1|685420|fgenesh1_kg.20_#_12_#_Locus11548v1rpkm1.36
	pyruvate ---> acetyl-CoA	Pyruvate dehydrogenase complex	1.8.1.4/1.2.4.1/2.3.1.12	lpd1	jgi|Crula1|691155|fgenesh1_kg.59_#_80_#_Locus1271v1rpkm81.76	3
				lpd1	jgi|Crula1|691155|fgenesh1_kg.59_#_80_#_Locus1271v1rpkm81.76
				put. pda	jgi|Crula1|646745|estExt_Genewise1Plus.C_6_t10327
	oxaloacetate + acetyl-CoA + H2O ---> citrate + coenzyme A + H+	Citrate synthase	2.3.3.1	put. cit	jgi|Crula1|676576|fgenesh1_kg.3_#_641_#_Locus2227v1rpkm45.89	1
	citrate ---> cis-aconitate + H2O / cis-aconitate + H2O ---> D-threo-isocitrate	Aconitate hydratase	4.2.1.3	aco1	jgi|Crula1|706022|estExt_fgenesh1_pm.C_210087	1
	D-threo-isocitrate + NAD+ ---> 2oxoglutarate + NADH + H+	Isocitrate dehydrogenase	1.1.1.42/1.1.1.41	idp1	jgi|Crula1|693467|fgenesh1_kg.113_#_29_#_Locus686v1rpkm164.02	2
				idh1	jgi|Crula1|675021|fgenesh1_kg.2_#_767_#_Locus1053v1rpkm100.14
	oxoglutarate + NAD+ + coenzyme A ---> succinyl-CoA + NADH + CO2	2-oxoglutarate dehydrogenase complex	1.2.4.2/2.3.1.61/1.8.1.4	kdg1; lpd1	jgi|Crula1|606223|e_gw1.15.58.1	4
					jgi|Crula1|650628|estExt_Genewise1Plus.C_12_t10348
					jgi|Crula1|684037|fgenesh1_kg.15_#_147_#_Locus966v1rpkm109.86
					jgi|Crula1|691155|fgenesh1_kg.59_#_80_#_Locus1271v1rpkm81.76
	succinyl-CoA + GDP/ADP + phosphate ---> succinate + coenzyme A + GTP/ATP	Succinate---CoA ligase	6.2.1.4/6.2.1.5	lsc1	jgi|Crula1|679169|fgenesh1_kg.6_#_639_#_Locus1577v1rpkm65.77	2
				lsc2	jgi|Crula1|626756|estExt_Genewise1.C_6_t20390
	succinate + an electron-transfer quinone ---> fumarate + an electron-transfer quinol	Succinate dehydrogenase	1.3.5.1	sdh1	jgi|Crula1|737074|estExt_Genemark1.C_260035	2
				sdh1	jgi|Crula1|623847|estExt_Genewise1.C_3_t20023
	fumarate + H2O ---> (S)-malate	Fumarate hydratase	4.2.1.2	fum1	jgi|Crula1|678776|fgenesh1_kg.6_#_246_#_Locus2539v1rpkm39.60	1
	(S)-malate + NAD+ ---> oxaloacetate + NADH + H+	Malate dehydrogenase	1.1.1.37	put.	jgi|Crula1|686492|fgenesh1_kg.24_#_23_#_Locus610v1rpkm182.24	2
				mdh1	jgi|Crula1|714487|estExt_fgenesh1_pg.C_290057
	oxaloacetate + H2O ---> oxalate + acetate + H+	Oxaloacetate acetylhydrolase	3.7.1.1	oah	\	0
	acetate + ATP + coenzyme A ---> acetyl-CoA + AMP + diphosphate	Acetyl-CoA synthetase	6.2.1.1	acs2	jgi|Crula1|753468|MIX13238_11218_16	1
Glyoxylate cycle	pyruvate + hydrogencarbonate + ATP ---> oxaloacetate + ADP +phosphate + H+	Pyruvate carboxylase	6.4.1.1	pyc1	jgi|Crula1|681621|fgenesh1_kg.10_#_7_#_Locus911v1rpkm118.10	2
				put.	jgi|Crula1|685420|fgenesh1_kg.20_#_12_#_Locus11548v1rpkm1.36
	pyruvate ---> acetyl-CoA	Pyruvate dehydrogenase complex	1.8.1.4/1.2.4.1/2.3.1.12	lpd1	jgi|Crula1|691155|fgenesh1_kg.59_#_80_#_Locus1271v1rpkm81.76	3
				lpd1	jgi|Crula1|691155|fgenesh1_kg.59_#_80_#_Locus1271v1rpkm81.76
				put. pda	jgi|Crula1|646745|estExt_Genewise1Plus.C_6_t10327
	glyoxylate + acetyl-CoA +H2O ---> (S)-malate + coenzyme A + H+	Malate synthase	2.3.3.9	put.	jgi|Crula1|672417|fgenesh1_kg.1_#_203_#_Locus1166v1rpkm89.17	1
	(S)-malate + NAD+ ---> oxaloacetate + NADH + H+	Malate dehydrogenase	1.1.1.37	put.	jgi|Crula1|686492|fgenesh1_kg.24_#_23_#_Locus610v1rpkm182.24	2
				mdh1	jgi|Crula1|714487|estExt_fgenesh1_pg.C_290057
	oxaloacetate + acetyl-CoA + H2O ---> citrate + coenzyme A + H+	Citrate synthase	2.3.3.1	put.cit	jgi|Crula1|676576|fgenesh1_kg.3_#_641_#_Locus2227v1rpkm45.89	1
	citrate ---> cis-aconitate + H2O / cis-aconitate + H2O ---> D-threo-isocitrate	Aconitate hydratase	4.2.1.3	aco1	jgi|Crula1|706022|estExt_fgenesh1_pm.C_210087	1
	D-threo-isocitrate ---> succinate + glyoxylate	Isocitrate lyase	4.1.3.1	icl2	jgi|Crula1|677347|fgenesh1_kg.4_#_148_#_Locus2668v1rpkm37.21	2
				icl1	jgi|Crula1|679772|fgenesh1_kg.7_#_341_#_Locus417v1rpkm290.14
	oxaloacetate + H2O ---> oxalate + acetate + H+	Oxaloacetate acetylhydrolase	3.7.1.1	oah	\	0
	acetate + ATP + coenzyme A ---> acetyl-CoA + AMP + diphosphate	Acetyl-CoA synthetase	6.2.1.1	acs2	jgi|Crula1|753468|MIX13238_11218_16	1
